# Supplementary material for: Cross-sectional associations between accelerometer-measured physical activity and hip bone mineral density: the Tromsø Study 2015-2016
Source: JBMR Plus. 2024 May 6;8(7):ziae061. doi: 10.1093/jbmrpl/ziae061 (PMC11166893; doi:10.1093/jbmrpl/ziae061)
Supplement: supplementary_material_ziae061 [file supplementary_material_ziae061.zip]

Archive with 14 entries (14 files):
- Figure s1.jpg
- Figure s10.jpg
- Figure s11.jpg
- Figure s12.jpg
- Figure s13.jpg
- Figure s2.jpg
- Figure s3.jpg
- Figure s4.jpg
- Figure s5.jpg
- Figure s6.jpg
- Figure s7.jpg
- Figure s8.jpg
- Figure s9.jpg
- Supplementary materials.docx
